# Supplementary material for: Bioactivity Signatures of Drugs vs. Environmental Chemicals Revealed by Tox21 High-Throughput Screening Assays
Source: Front Big Data. 2019 Dec 13;2:50. doi: 10.3389/fdata.2019.00050 (PMC7931954; doi:10.3389/fdata.2019.00050)
Supplement: Supplementary file 1 [file Table_1.XLSX]

## Sheet: SupplTable1
Table S1. Comparison of drug and ENVC activities in each Tox21 assay readout
Assay Readout	Mode	Drug Count	ENVC Count	Drug Hit Rate (%)	ENVC Hit Rate (%)	Hit Rate Difference (%)	P-value
tox21-gr-hela-bla-agonist-p1_ratio	agonist	3531	4775	25.0637	17.445	7.6187	2.98144e-17
tox21-gh3-tre-agonist-p1_ratio	agonist	3531	4775	19.3146	13.7592	5.55548	1.23061e-11
tox21-err-p1_agonist	agonist	2775	5097	38.2342	32.8625	5.37177	1.96607e-06
tox21-ar-bla-agonist-p1_ratio	agonist	3531	4775	24.4407	19.0785	5.36213	4.41816e-09
tox21-pparg-bla-agonist-p1_ratio	agonist	3531	4775	23.6477	18.4084	5.23931	6.41444e-09
tox21-ar-bla-agonist-p1_ch2	agonist	3531	4775	20.5041	15.4555	5.04861	2.78808e-09
tox21-ap1-agonist-p1_ch2	agonist	2775	5097	27.6757	22.7389	4.93681	1.30126e-06
tox21-gr-hela-bla-agonist-p1_ch2	agonist	3531	4775	20.051	15.4136	4.63736	4.16307e-08
tox21-er-bla-agonist-p2_ch2	agonist	3531	4775	25.6018	21.089	4.51281	1.55117e-06
tox21-ar-mda-kb2-luc-agonist-p1_ratio	agonist	3531	4775	10.3087	5.82199	4.4867	5.15689e-14
tox21-pxr-p1_ratio	agonist	2775	5097	45.5856	41.2792	4.3064	0.000246891
tox21-h2ax-cho-p2_ch1	agonist	2775	5097	22.3423	18.0891	4.25327	6.39352e-06
tox21-elg1-luc-agonist-p1_agonist	agonist	3531	4775	12.9142	9.42408	3.4901	5.48347e-07
tox21-pgc-err-p1_agonist	agonist	2775	5097	27.1351	23.9356	3.19949	0.0019211
tox21-ap1-agonist-p1_ratio	agonist	2775	5097	25.009	22.0914	2.91758	0.00366774
tox21-ppard-bla-agonist-p1_ratio	agonist	2765	4757	19.0597	16.2497	2.80994	0.00209736
tox21-fxr-bla-agonist-p2_ratio	agonist	2765	4757	12.9476	10.1535	2.7941	0.000242785
tox21-vdr-bla-agonist-p1_ratio	agonist	2765	4757	15.2622	12.613	2.64921	0.00138298
tox21-are-bla-p1_ch2	agonist	2765	4757	50.9584	48.3708	2.58759	0.0323258
tox21-casp3-hepg2-p1_ratio	agonist	2775	5097	12.3604	10.0059	2.35447	0.0015095
tox21-h2ax-cho-p2_ratio	agonist	2775	5097	16.9369	14.793	2.14392	0.013312
tox21-are-bla-p1_ratio	agonist	2765	4757	42.6763	40.5508	2.12554	0.074961
tox21-nfkb-bla-agonist-p1_ch2	agonist	2765	4757	5.28029	3.23733	2.04295	1.67318e-05
tox21-rxr-bla-agonist-p1_ch2	agonist	2775	5097	39.4234	38.042	1.38144	0.238401
tox21-casp3-cho-p1_ratio	agonist	2775	5097	6.63063	5.27761	1.35302	0.0158629
tox21-ar-mda-kb2-luc-agonist-p3_ratio	agonist	2775	5097	11.8559	10.9084	0.947478	0.21718
tox21-trhr-hek293-p1_agonist	agonist	2775	5097	4.3964	3.64921	0.747191	0.115803
tox21-fxr-bla-agonist-p2_ch2	agonist	2765	4757	10.7776	10.0483	0.729227	0.335446
tox21-pr-bla-agonist-p1_ch2	agonist	2775	5097	14.3423	13.6943	0.648012	0.447624
tox21-pr-bla-agonist-p1_ratio	agonist	2775	5097	5.94595	5.39533	0.550615	0.334712
tox21-rar-agonist-p1_ratio	agonist	2765	4757	27.5949	27.181	0.41394	0.717678
tox21-tshr-wt-p1_ratio	agonist	2775	5097	1.98198	1.56955	0.412431	0.209219
tox21-p53-bla-p1_ratio	agonist	3531	4775	18.4933	18.199	0.294392	0.753395
tox21-sbe-bla-agonist-p1_ch2	agonist	2775	5097	2.09009	1.94232	0.147771	0.716115
tox21-ahr-p1_ratio	agonist	3531	4775	32.7669	32.6702	0.0967645	0.944774
tox21-tshr-wt-p1_ch1	agonist	2775	5097	3.92793	3.92388	0.00405114	1
tox21-p53-bla-p1_ch2	agonist	3531	4775	17.3605	17.3613	-0.000735446	1
tox21-ppard-bla-agonist-p1_ch2	agonist	2765	4757	15.5515	15.6191	-0.0675506	0.964186
tox21-sbe-bla-agonist-p1_ratio	agonist	2775	5097	2.05405	2.25623	-0.202175	0.613195
tox21-tshr-agonist-p1_ch1	agonist	2775	5097	16	16.2448	-0.24485	0.802641
tox21-tshr-agonist-p1_ratio	agonist	2775	5097	15.9279	16.186	-0.258064	0.79057
tox21-vdr-bla-agonist-p1_ch2	agonist	2765	4757	11.1754	11.4988	-0.323437	0.697837
tox21-er-bla-agonist-p2_ratio	agonist	3531	4775	19.2863	19.644	-0.357658	0.704862
tox21-pparg-bla-agonist-p1_ch2	agonist	3531	4775	14.925	15.3089	-0.38395	0.651569
tox21-hre-bla-agonist-p1_ch2	agonist	2775	5097	1.69369	2.07965	-0.385961	0.27149
tox21-nfkb-bla-agonist-p1_ratio	agonist	2765	4757	6.90778	7.29451	-0.386738	0.561134
tox21-er-luc-bg1-4e2-agonist-p2_ratio	agonist	3531	4775	38.1195	38.7225	-0.603	0.592229
tox21-erb-bla-p1_ratio	agonist	2775	5097	9.65766	10.5748	-0.91719	0.213925
tox21-esre-bla-p1_ratio	agonist	2765	4757	14.2495	15.8503	-1.60078	0.06753
tox21-rxr-bla-agonist-p1_ratio	agonist	2775	5097	33.8378	35.5111	-1.67325	0.143454
tox21-hse-bla-p1_ch2	agonist	2765	4757	13.9241	15.9975	-2.07343	0.0173396
tox21-esre-bla-p1_ch2	agonist	2765	4757	12.0796	14.3788	-2.29924	0.00550891
tox21-hre-bla-agonist-p1_ratio	agonist	2775	5097	7.96396	10.4571	-2.49317	0.000383856
tox21-hse-bla-p1_ratio	agonist	2765	4757	17.5769	20.2018	-2.62495	0.00587869
tox21-shh-3t3-gli3-agonist-p1_ratio	agonist	2775	5097	7.24324	10.2021	-2.95884	1.65316e-05
tox21-erb-bla-p1_ch2	agonist	2775	5097	16.1441	19.5605	-3.41638	0.000207023
tox21-er-luc-bg1-4e2-agonist-p4_ratio	agonist	2775	5097	5.98198	9.53502	-3.55304	5.9082e-08
tox21-car-agonist-p1_ratio	agonist	2775	5097	22.4865	26.6235	-4.13702	5.97605e-05
tox21-gh3-tre-antagonist-p1_ratio	antagonist	3531	4775	48.853	38.7853	10.0677	6.3598e-20
tox21-erb-bla-antagonist-p1_ch2	antagonist	2775	5097	38.3784	29.2721	9.10626	2.08269e-16
tox21-shh-3t3-gli3-antagonist-p1_ratio	antagonist	2775	5097	57.5856	50.0883	7.4973	2.27044e-10
tox21-car-antagonist-p1_ratio	antagonist	2775	5097	43.964	36.4921	7.47191	1.00899e-10
tox21-er-bla-antagonist-p1_ch2	antagonist	3531	4775	35.2591	29.0471	6.21201	2.07646e-09
tox21-ppard-bla-antagonist-p1_ch2	antagonist	2765	4757	41.953	35.968	5.98494	2.94259e-07
tox21-erb-bla-antagonist-p1_ratio	antagonist	2775	5097	36.5766	30.6651	5.91148	1.07077e-07
tox21-pparg-bla-antagonist-p1_ch2	antagonist	2765	4757	67.4503	61.7826	5.66764	9.17172e-07
tox21-pparg-bla-antagonist-p1_ratio	antagonist	2765	4757	33.3092	27.6435	5.66575	2.50235e-07
tox21-gr-hela-bla-antagonist-p1_ch2	antagonist	3531	4775	52.1665	46.5969	5.56967	5.80292e-07
tox21-err-p1_ratio	antagonist	2775	5097	37.2973	31.9404	5.35694	1.80198e-06
tox21-ar-mda-kb2-luc-antagonist-p1_ratio	antagonist	3531	4775	34.6078	29.3613	5.2465	4.17348e-07
tox21-er-luc-bg1-4e2-antagonist-p1_ratio	antagonist	3531	4775	28.8304	24.2723	4.55811	3.40902e-06
tox21-ror-cho-antagonist-p1_ratio	antagonist	2775	5097	52.6486	48.2244	4.4242	0.000193669
tox21-sbe-bla-antagonist-p1_ch2	antagonist	2775	5097	27.9279	23.8768	4.05114	8.75739e-05
tox21-fxr-bla-antagonist-p1_ratio	antagonist	2765	4757	25.208	21.1898	4.01813	6.7576e-05
tox21-gr-hela-bla-antagonist-p1_ratio	antagonist	3531	4775	38.601	34.8482	3.7528	0.000482744
tox21-er-bla-antagonist-p1_ratio	antagonist	3531	4775	33.9281	30.2618	3.66629	0.000427401
tox21-pr-bla-antagonist-p1_ratio	antagonist	2775	5097	33.2973	29.9588	3.3385	0.00244027
tox21-fxr-bla-antagonist-p1_ch2	antagonist	2765	4757	31.5371	28.2951	3.24193	0.00321058
tox21-tshr-antagonist-p1_ratio	antagonist	2775	5097	13.9459	10.7514	3.19452	3.33894e-05
tox21-ar-mda-kb2-luc-antagonist-p2_ratio	antagonist	2775	5097	39.7117	36.6686	3.04308	0.00837152
tox21-ppard-bla-antagonist-p1_ratio	antagonist	2765	4757	22.3146	19.3399	2.97473	0.00224781
tox21-er-luc-bg1-4e2-antagonist-p2_ratio	antagonist	2775	5097	27.3153	24.9951	2.32022	0.0263844
tox21-sbe-bla-antagonist-p1_ratio	antagonist	2775	5097	19.4595	17.1473	2.31212	0.0116567
tox21-vdr-bla-antagonist-p1_ch2	antagonist	2765	4757	40.6148	38.5747	2.0401	0.0850722
tox21-ar-bla-antagonist-p1_ratio	antagonist	3531	4775	32.2288	30.7644	1.46443	0.162155
tox21-tshr-antagonist-p1_ch1	antagonist	2775	5097	14.3063	13.0077	1.29865	0.114548
tox21-ache-p5_ratio	antagonist	2775	5097	6.7027	5.70924	0.993462	0.0862355
tox21-ache-p3_ratio	antagonist	2775	5097	14.7027	14.4791	0.223597	0.813983
tox21-trhr-hek293-p1_antagonist	antagonist	2775	5097	5.65766	5.68962	-0.0319637	0.993956
tox21-ache-p1_ratio	antagonist	2775	5097	24.6847	24.7597	-0.0749779	0.963054
tox21-ms-ache-p2_ratio	antagonist	2775	5097	2.34234	2.94291	-0.600565	0.136358
tox21-vdr-bla-antagonist-p1_ratio	antagonist	2765	4757	24.1953	24.8686	-0.673316	0.531441
tox21-mitotox-p1_rhodamine	antagonist	3531	4775	39.1674	40.6911	-1.52372	0.168071
tox21-hdac-p1_ratio	antagonist	2775	5097	6.77477	8.84834	-2.07357	0.0014973
tox21-aromatase-p1_ratio	antagonist	3531	4775	32.4837	35.0995	-2.61576	0.0137145
tox21-pr-bla-antagonist-p1_ch2	antagonist	2775	5097	35.6757	38.8071	-3.13147	0.00663691
tox21-ar-bla-antagonist-p1_ch2	antagonist	3531	4775	37.9213	42.7644	-4.84313	9.91892e-06
tox21-pgc-err-p1_ratio	antagonist	2775	5097	41.2613	46.1056	-4.84429	3.97187e-05
tox21-mitotox-p1_ratio	antagonist	3531	4775	43.7836	49.6963	-5.9127	1.0716e-07
tox21-luc-biochem-p1_ratio	antagonist	2775	5097	14.1982	20.7573	-6.55911	9.4671e-13
tox21-rar-antagonist-p2_ratio	antagonist	2775	5097	42.6667	51.1281	-8.46145	8.38777e-13
tox21-gr-hela-bla-agonist-p1_ch1	control	3531	4775	20.9856	13.0471	7.93844	6.316e-22
tox21-vdr-bla-agonist-p1_ch1	control	2765	4757	21.736	14.6941	7.04185	8.73292e-15
tox21-er-bla-antagonist-p1_ch1	control	3531	4775	22.175	15.3089	6.86612	1.41669e-15
tox21-rxr-bla-agonist-p1_ch1	control	2775	5097	22.0541	16.4018	5.65225	7.57917e-10
tox21-ppard-bla-agonist-p1_ch1	control	2765	4757	20.651	15.2197	5.43132	2.17213e-09
tox21-sbe-bla-agonist-p1_ch1	control	2775	5097	15.3874	10.2609	5.12645	3.2566e-11
tox21-fxr-bla-agonist-p2_ch1	control	2765	4757	18.0108	13.4539	4.55699	1.26015e-07
tox21-pparg-bla-antagonist-p1_ch1	control	2765	4757	17.3599	12.9283	4.43154	1.78432e-07
tox21-are-bla-p1_ch1	control	2765	4757	18.4087	14.0845	4.32417	7.77983e-07
tox21-fxr-bla-antagonist-p1_ch1	control	2765	4757	16.8897	13.2016	3.68809	1.43121e-05
tox21-pparg-bla-agonist-p1_ch1	control	3531	4775	14.2453	10.7435	3.5018	1.74158e-06
tox21-vdr-bla-antagonist-p1_ch1	control	2765	4757	16.6727	13.1806	3.49212	3.8284e-05
tox21-sbe-bla-antagonist-p1_ch1	control	2775	5097	11.7838	8.3971	3.38669	1.3311e-06
tox21-pr-bla-agonist-p1_ch1	control	2775	5097	14.991	12.1052	2.88583	0.000333275
tox21-gr-hela-bla-antagonist-p1_ch1	control	3531	4775	12.2062	10.0105	2.1957	0.00172879
tox21-ppard-bla-antagonist-p1_ch1	control	2765	4757	20.8318	18.6882	2.14358	0.0255315
tox21-erb-bla-antagonist-p1_ch1	control	2775	5097	15.6036	13.7139	1.88965	0.0245033
tox21-h2ax-cho-p2_ch2	control	2775	5097	13.0811	11.5951	1.48603	0.0582231
tox21-er-bla-agonist-p2_ch1	control	3531	4775	26.7346	25.6545	1.08019	0.278946
tox21-ar-bla-agonist-p1_ch1	control	3531	4775	15.4064	14.6806	0.725772	0.376183
tox21-pr-bla-antagonist-p1_ch1	control	2775	5097	18.0541	17.6967	0.35737	0.71511
tox21-hse-bla-p1_ch1	control	2765	4757	15.7685	15.6611	0.107404	0.927822
tox21-ap1-agonist-p1_ch1	control	2775	5097	17.8018	17.7359	0.0658787	0.966336
tox21-erb-bla-p1_ch1	control	2775	5097	15.6036	15.617	-0.013426	1
tox21-nfkb-bla-agonist-p1_ch1	control	2765	4757	25.6058	25.6674	-0.0616508	0.974747
tox21-tshr-wt-p1_ch2	control	2775	5097	2.55856	2.82519	-0.266633	0.534567
tox21-p53-bla-p1_ch1	control	3531	4775	20.0793	20.377	-0.297666	0.759522
tox21-tshr-agonist-p1_ch2	control	2775	5097	1.69369	2.21699	-0.523297	0.136659
tox21-tshr-antagonist-p1_ch2	control	2775	5097	6.30631	7.55346	-1.24716	0.0443607
tox21-mitotox-p1_FITC	control	3531	4775	13.2824	14.911	-1.62864	0.0385193
tox21-ar-bla-antagonist-p1_ch1	control	3531	4775	11.3282	13.3613	-2.03302	0.00621229
tox21-hre-bla-agonist-p1_ch1	control	2775	5097	13.9099	15.9898	-2.07989	0.0155588
tox21-esre-bla-p1_ch1	control	2765	4757	21.9168	24.7845	-2.86771	0.00526053
tox21-er-luc-bg1-4e2-antagonist-p1_viability	viability	3531	4775	25.6585	13.5916	12.0668	5.60514e-44
tox21-gh3-tre-antagonist-p1_viability	viability	3531	4775	55.1685	43.1414	12.0271	2.70864e-27
tox21-fxr-bla-agonist-p2_viability	viability	2765	4757	36.3472	27.0128	9.33437	2.75922e-17
tox21-ahr-p1_viability	viability	3531	4775	23.5911	14.3455	9.2455	5.94509e-27
tox21-casp3-cho-p1_viability	viability	2775	5097	42.6667	33.6865	8.98018	3.65153e-15
tox21-pxr-p1_viability	viability	2775	5097	28.3243	20.051	8.27331	9.62004e-17
tox21-ppard-bla-agonist-p1_viability	viability	2765	4757	33.1646	26.2981	6.86647	2.73744e-10
tox21-pr-bla-agonist-p1_viability	viability	2775	5097	43.2793	36.5509	6.72837	5.70275e-09
tox21-erb-bla-p1_viability	viability	2775	5097	31.8198	25.1128	6.70701	2.26371e-10
tox21-err-p1_viability	viability	2775	5097	27.964	21.2674	6.69655	2.84481e-11
tox21-er-luc-bg1-4e2-agonist-p4_viability	viability	2775	5097	24.3964	17.9125	6.4839	9.33801e-12
tox21-rt-viability-hek293-p1_glo_40h_n	viability	2775	5097	29.2973	23.3274	5.96985	7.30245e-09
tox21-rt-viability-hepg2-p1_flor_16h_n	viability	2775	5097	17.4775	11.5558	5.92166	3.37781e-13
tox21-rt-viability-hepg2-p1_flor_40h_n	viability	2775	5097	25.6577	19.7567	5.90094	1.68226e-09
tox21-rt-viability-hek293-p1_glo_32h_n	viability	2775	5097	29.1892	23.4255	5.76364	2.38774e-08
tox21-ppard-bla-antagonist-p1_viability	viability	2765	4757	39.2043	33.6136	5.59072	1.20088e-06
tox21-rt-viability-hepg2-p1_flor_32h_n	viability	2775	5097	23.7477	18.1675	5.5802	4.38099e-09
tox21-pgc-err-p1_viability	viability	2775	5097	26.955	21.4244	5.53059	3.55723e-08
tox21-dt40-p1_657	viability	3531	4775	57.4058	52.0838	5.32206	1.65443e-06
tox21-erb-bla-antagonist-p1_viability	viability	2775	5097	22.1261	16.9315	5.1946	2.02673e-08
tox21-rt-viability-hek293-p1_glo_24h_n	viability	2775	5097	27.5676	22.3857	5.18185	3.3956e-07
tox21-rxr-bla-agonist-p1_viability	viability	2775	5097	28.1441	22.9939	5.15023	4.97595e-07
tox21-rt-viability-hepg2-p1_glo_24h_n	viability	2775	5085	13.1171	8.25959	4.85753	8.55322e-12
tox21-car-antagonist-p1_viability	viability	2775	5097	19.1712	14.3222	4.84902	2.54734e-08
tox21-pr-bla-antagonist-p1_viability	viability	2775	5097	32.4324	27.6633	4.7691	1.01609e-05
tox21-rt-viability-hepg2-p1_glo_32h_n	viability	2775	5089	12.8288	8.11554	4.71329	2.31428e-11
tox21-rt-viability-hepg2-p1_flor_8h_n	viability	2775	5097	13.045	8.35786	4.68719	4.69045e-11
tox21-rt-viability-hepg2-p1_flor_24h_n	viability	2775	5097	20.7568	16.1468	4.61	3.75632e-07
tox21-rt-viability-hepg2-p1_flor_0h_n	viability	2775	5097	6.59459	2.00118	4.59342	3.75929e-25
tox21-are-bla-p1_viability	viability	2765	4757	20.6872	16.2287	4.45845	1.32774e-06
tox21-shh-3t3-gli3-agonist-p1_viability	viability	2775	5097	24.2523	19.8352	4.41706	5.70475e-06
tox21-shh-3t3-gli3-antagonist-p1_viability	viability	2775	5097	25.8739	21.4636	4.41027	1.01958e-05
tox21-dt40-p1_653	viability	3531	4775	54.8003	50.5759	4.22442	0.000151457
tox21-rt-viability-hepg2-p1_glo_16h_n	viability	2774	5086	12.4009	8.29729	4.10358	5.80302e-09
tox21-ar-bla-antagonist-p1_viability	viability	3531	4775	25.0354	21.0052	4.03017	1.65503e-05
tox21-car-agonist-p1_viability	viability	2775	5097	18.5586	14.5772	3.98136	4.79761e-06
tox21-casp3-hepg2-p1_viability	viability	2775	5097	23.3514	19.5409	3.81044	7.99467e-05
tox21-rt-viability-hek293-p1_glo_0h_n	viability	2773	5084	9.23188	5.44847	3.78341	2.51305e-10
tox21-rt-viability-hepg2-p1_glo_0h_n	viability	2775	5083	9.40541	5.6266	3.77881	4.24792e-10
tox21-rt-viability-hek293-p1_glo_16h_n	viability	2775	5097	24.6847	20.9339	3.7508	0.000148337
tox21-rt-viability-hepg2-p1_glo_40h_n	viability	2774	5089	11.8241	8.07624	3.74784	6.60557e-08
tox21-ror-cho-viability-p1_viability	viability	2775	5097	26.4865	23.0135	3.47295	0.000654818
tox21-ror-cho-antagonist-p1_viability	viability	2775	5097	26.4865	23.0135	3.47295	0.000654818
tox21-hse-bla-p1_viability	viability	2765	4757	27.8119	24.3641	3.44784	0.00105704
tox21-nfkb-bla-agonist-p1_viability	viability	2765	4757	30.4159	27.0759	3.34003	0.00211261
tox21-er-bla-antagonist-p1_viability	viability	3531	4775	18.2385	15.0157	3.22275	9.9097e-05
tox21-hre-bla-agonist-p1_viability	viability	2775	5097	21.8739	18.7758	3.09812	0.00110737
tox21-vdr-bla-agonist-p1_viability	viability	2765	4757	27.5226	24.6374	2.88523	0.00626253
tox21-ar-mda-kb2-luc-agonist-p3_viability	viability	2775	5097	20.4324	17.6378	2.79461	0.00258997
tox21-rt-viability-hek293-p1_glo_8h_n	viability	2775	5097	20.036	17.4416	2.5944	0.00495006
tox21-elg1-luc-agonist-p1_viability	viability	3531	4775	18.9182	16.356	2.56213	0.0025905
tox21-rt-viability-hepg2-p1_glo_8h_n	viability	2774	5080	11.1031	8.64173	2.46137	0.000441994
tox21-ar-mda-kb2-luc-antagonist-p1_viability	viability	3531	4775	17.134	14.8691	2.26485	0.005693
tox21-ap1-agonist-p1_viability	viability	2775	5097	14.4505	12.2033	2.24719	0.005146
tox21-fxr-bla-antagonist-p1_viability	viability	2765	4757	25.208	23.0818	2.12618	0.0396084
tox21-p53-bla-p1_viability	viability	3531	4775	14.4435	12.356	2.08748	0.00610806
tox21-gr-hela-bla-antagonist-p1_viability	viability	3531	4775	26.1116	24.1885	1.9231	0.0482471
tox21-rt-viability-hek293-p1_flor_40h_n	viability	2775	5097	19.6757	18.7758	0.899925	0.346936
tox21-ar-mda-kb2-luc-antagonist-p2_viability	viability	2775	5097	11.6757	10.8495	0.826156	0.282141
tox21-er-luc-bg1-4e2-antagonist-p2_viability	viability	2775	5097	10.9189	10.2021	0.716839	0.33981
tox21-dt40-p1_100	viability	3531	4775	50.1841	49.5916	0.592461	0.608882
tox21-rt-viability-hek293-p1_flor_16h_n	viability	2775	5097	11.5315	11.2615	0.270005	0.746285
tox21-rt-viability-hek293-p1_flor_0h_n	viability	2775	5097	2.55856	2.29547	0.263091	0.51366
tox21-rt-viability-hek293-p1_flor_24h_n	viability	2775	5097	14.6306	14.381	0.249622	0.789278
tox21-aromatase-p1_viability	viability	3531	4775	24.2991	24.1257	0.173411	0.87563
tox21-rt-viability-hek293-p1_flor_32h_n	viability	2775	5097	17.1171	17.0492	0.0678725	0.964018
tox21-sbe-bla-agonist-p1_viability	viability	2775	5097	7.89189	7.98509	-0.0931974	0.918426
tox21-rar-viability-p2_viability	viability	2775	5097	12.036	12.3995	-0.363415	0.664619
tox21-rar-antagonist-p2_viability	viability	2775	5097	12.036	12.3995	-0.363415	0.664619
tox21-rt-viability-hek293-p1_flor_8h_n	viability	2775	5097	9.51351	10.1825	-0.668947	0.363866
tox21-hdac-p1_viability	viability	2775	5097	3.67568	4.43398	-0.758305	0.121254
tox21-vdr-bla-antagonist-p1_viability	viability	2765	4757	33.8517	35.0431	-1.19138	0.306722
tox21-pparg-bla-antagonist-p1_viability	viability	2765	4757	32.5136	33.95	-1.43641	0.212035
tox21-h2ax-cho-p2_viability	viability	2775	5097	21.982	23.7198	-1.73785	0.0855017
tox21-rar-viability-p1_viability	viability	2765	4757	17.4322	19.2558	-1.82365	0.0536458
tox21-rar-agonist-p1_viability	viability	2765	4757	17.4322	19.2558	-1.82365	0.0536458
tox21-mitotox-p1_viability	viability	3531	4775	13.1408	15.0576	-1.91684	0.0147132
tox21-sbe-bla-antagonist-p1_viability	viability	2775	5097	9.26126	12.164	-2.90276	0.000107436
tox21-esre-bla-p1_viability	viability	2765	4757	18.5533	27.139	-8.58561	5.27659e-17
